# Supplementary material for: Molecular determinants of neoadjuvant chemotherapy resistance in breast cancer: An analysis of gene expression and tumor microenvironment
Source: PLoS One. 2025 Oct 14;20(10):e0334335. doi: 10.1371/journal.pone.0334335 (PMC12520365; doi:10.1371/journal.pone.0334335)
Supplement: S1 Table — The table provides the complete list of differentially expressed genes for each subtype, showing the Log2Fold Change (Log2FC) values. (XLSX) [file pone.0334335.s001.xlsx]

## Sheet: Sheet1
S1 Table. Differentially Expressed Genes (DEGs) by BC molecular subtype in post-NAC samples compared with Pre-NAC samples. The table provides the complete list of differentially expressed genes for each subtype, showing the Log2Fold Change (Log2FC) values
Subtype	Gene	log2FoldChange	padj
Luminal A	ATF3	2.427	0.042
Luminal A	C11orf58	0.763	0.003
Luminal A	CAVIN2	2.813	0.022
Luminal A	DNASE1L3	4.059	0.027
Luminal A	DUSP1	3.398	0
Luminal A	EGR1	3.042	0
Luminal A	FAM13C	1.956	0.007
Luminal A	FOS	3.25	0
Luminal A	FOSB	3.345	0
Luminal A	GEM	2.572	0.014
Luminal A	JUN	2.55	0
Luminal A	NACA2	1.388	0.049
Luminal A	NR4A1	2.218	0
Luminal A	PRKAR1A	0.536	0.003
Luminal A	RASD1	2.636	0.007
Luminal A	RNASE4	1.13	0
Luminal A	SUMO1P3	0.731	0.013
Luminal A	TFAM	0.774	0.007
Luminal A	ZMAT3	1.044	0.022
Luminal B/HER2+	ABCB1	3.867	0.037
Luminal B/HER2+	C7	4.507	0.011
Luminal B/HER2+	CCL19	4.005	0.001
Luminal B/HER2+	CHRDL1	3.472	0.022
Luminal B/HER2+	DSC3	4.041	0.005
Luminal B/HER2+	DUSP2	2.054	0.049
Luminal B/HER2+	FOS	3.558	0.002
Luminal B/HER2+	FOSB	3.757	0.049
Luminal B/HER2+	LGR6	3.84	0.031
Luminal B/HER2+	NR4A1	3.011	0.005
Luminal B/HER2+	PI16	4.839	0
Luminal B/HER2+	SCARA5	5.811	0.019
Luminal B/HER2+	TNFAIP3	1.506	0.044
Luminal B/HER2+	TNXB	3.327	0.049
Luminal B/HER2+	ZBTB16	4.887	0.002
Luminal B/HER2-	A2ML1	2.541	0.032
Luminal B/HER2-	ADAM33	1.864	0.033
Luminal B/HER2-	AIP	0.395	0.045
Luminal B/HER2-	AK6	0.477	0.031
Luminal B/HER2-	AKAP12	1.532	0.004
Luminal B/HER2-	ANXA5	0.96	0.044
Luminal B/HER2-	APOD	2.193	0.013
Luminal B/HER2-	APOLD1	1.785	0.005
Luminal B/HER2-	ARL1	0.7	0.004
Luminal B/HER2-	ATF3	2.34	0
Luminal B/HER2-	ATP5F1E	0.705	0.044
Luminal B/HER2-	BAG2	1.219	0.034
Luminal B/HER2-	BLOC1S6	0.751	0.045
Luminal B/HER2-	BPIFB2	3.181	0.045
Luminal B/HER2-	BRMS1L	0.6	0.04
Luminal B/HER2-	C11orf58	0.689	0.05
Luminal B/HER2-	C9orf78	0.682	0
Luminal B/HER2-	CAB39	0.562	0.007
Luminal B/HER2-	CANX	0.642	0.024
Luminal B/HER2-	CAPZA2	0.599	0.018
Luminal B/HER2-	CAST	0.645	0.004
Luminal B/HER2-	CAVIN2	3.427	0
Luminal B/HER2-	CCDC59	1.053	0.027
Luminal B/HER2-	CCDC80	1.781	0.003
Luminal B/HER2-	CCDC90B	0.63	0.013
Luminal B/HER2-	CCL14	2.38	0.022
Luminal B/HER2-	CCN1	3.096	0
Luminal B/HER2-	CCN2	2.691	0
Luminal B/HER2-	CCN3	2.658	0.001
Luminal B/HER2-	CCNA1	1.776	0.028
Luminal B/HER2-	CD69	1.821	0.02
Luminal B/HER2-	CDO1	1.656	0.031
Luminal B/HER2-	CETN2	0.849	0.016
Luminal B/HER2-	CHMP3	0.868	0
Luminal B/HER2-	CHMP4B	0.7	0.005
Luminal B/HER2-	CHMP5	0.721	0.023
Luminal B/HER2-	CITED2	1.201	0.043
Luminal B/HER2-	CMPK1	0.792	0.042
Luminal B/HER2-	CNKSR2	1.854	0.001
Luminal B/HER2-	COL14A1	2.159	0.015
Luminal B/HER2-	COX17	0.768	0.027
Luminal B/HER2-	CRISP3	5.195	0.01
Luminal B/HER2-	CSAG1	5.823	0.034
Luminal B/HER2-	CSMD3	2.511	0.015
Luminal B/HER2-	CSRNP1	1.303	0.02
Luminal B/HER2-	CSRP2	1.297	0.042
Luminal B/HER2-	CWC15	0.733	0.02
Luminal B/HER2-	CXCL2	2.303	0.01
Luminal B/HER2-	DEPP1	2.201	0.001
Luminal B/HER2-	DNAJC8	0.881	0
Luminal B/HER2-	DSTN	0.78	0.008
Luminal B/HER2-	DUSP1	3.439	0
Luminal B/HER2-	DYNLL1	0.69	0.043
Luminal B/HER2-	DYNLRB1	0.781	0.02
Luminal B/HER2-	EAPP	0.552	0.027
Luminal B/HER2-	EBAG9	0.904	0.028
Luminal B/HER2-	ECRG4	2.712	0.02
Luminal B/HER2-	EDN1	2.092	0.002
Luminal B/HER2-	EEA1	0.634	0.008
Luminal B/HER2-	EGR1	3.302	0
Luminal B/HER2-	EGR2	1.602	0.018
Luminal B/HER2-	ELN	2.074	0.024
Luminal B/HER2-	ENY2	1.231	0.016
Luminal B/HER2-	EPB41L2	0.876	0.044
Luminal B/HER2-	ERRFI1	1.622	0.034
Luminal B/HER2-	F2RL3	1.805	0.016
Luminal B/HER2-	FAM107A	2.172	0.037
Luminal B/HER2-	FAM107B	1.735	0.019
Luminal B/HER2-	FAM133DP	0.694	0.015
Luminal B/HER2-	FAM180A	1.426	0.033
Luminal B/HER2-	FAM204A	0.717	0.042
Luminal B/HER2-	FBLN1	1.525	0.025
Luminal B/HER2-	FCF1	0.687	0.02
Luminal B/HER2-	FGB	3.736	0.038
Luminal B/HER2-	FGF7	1.683	0.01
Luminal B/HER2-	FGFR1OP2	0.575	0.012
Luminal B/HER2-	FHL1	1.317	0.035
Luminal B/HER2-	FOS	3.829	0
Luminal B/HER2-	FOSB	4.522	0
Luminal B/HER2-	FRG1	0.681	0.037
Luminal B/HER2-	FUNDC2	0.539	0.02
Luminal B/HER2-	GABARAPL1	0.925	0.021
Luminal B/HER2-	GADD45B	1.442	0
Luminal B/HER2-	GEM	2.049	0.001
Luminal B/HER2-	GNG11	1.29	0.02
Luminal B/HER2-	GOLIM4	1.125	0.001
Luminal B/HER2-	GPIHBP1	2.164	0.032
Luminal B/HER2-	GSTM5	2.13	0.034
Luminal B/HER2-	GTF2A1	0.392	0.041
Luminal B/HER2-	H1-4	1.04	0.045
Luminal B/HER2-	HABP4	0.812	0.043
Luminal B/HER2-	HAND2	1.414	0.04
Luminal B/HER2-	HBEGF	0.927	0.011
Luminal B/HER2-	HSBP1	1.006	0.044
Luminal B/HER2-	ID4	1.455	0.032
Luminal B/HER2-	IGF1	1.854	0.004
Luminal B/HER2-	IGFBP6	1.581	0.032
Luminal B/HER2-	IK	0.672	0.046
Luminal B/HER2-	ITPRIP	1.21	0.021
Luminal B/HER2-	JAM2	1.333	0.015
Luminal B/HER2-	JUN	2.253	0
Luminal B/HER2-	JUNB	1.002	0.042
Luminal B/HER2-	KERA	2.565	0.01
Luminal B/HER2-	KIAA1143	0.927	0.016
Luminal B/HER2-	KLF2	1.422	0.005
Luminal B/HER2-	KLF4	1.433	0.027
Luminal B/HER2-	KLF6	1.384	0.005
Luminal B/HER2-	KLF9	1.818	0.004
Luminal B/HER2-	KRR1	0.741	0.039
Luminal B/HER2-	KRT16	3.005	0.022
Luminal B/HER2-	KRTAP5-2	4.677	0.024
Luminal B/HER2-	LARP7	0.671	0.009
Luminal B/HER2-	LZIC	0.947	0.025
Luminal B/HER2-	MAFB	0.775	0.038
Luminal B/HER2-	MAP1LC3B2	0.899	0.023
Luminal B/HER2-	MAP7D3	0.951	0.037
Luminal B/HER2-	MFAP4	1.833	0.013
Luminal B/HER2-	MMRN1	2.634	0.016
Luminal B/HER2-	MT1M	2.182	0.044
Luminal B/HER2-	MT2A	1.273	0.048
Luminal B/HER2-	MUC2	3.276	0.042
Luminal B/HER2-	MYL12A	0.662	0.004
Luminal B/HER2-	MYL12B	0.695	0.002
Luminal B/HER2-	NACA2	0.9	0.022
Luminal B/HER2-	NACA4P	0.853	0.046
Luminal B/HER2-	NAMPT	1.064	0.045
Luminal B/HER2-	NDUFA12	0.604	0.032
Luminal B/HER2-	NDUFS4	0.6	0.012
Luminal B/HER2-	NEDD8-MDP1	1.464	0.023
Luminal B/HER2-	NEFH	1.434	0.015
Luminal B/HER2-	NFIL3	1.482	0.022
Luminal B/HER2-	NFYB	0.661	0.009
Luminal B/HER2-	NKAP	0.718	0.005
Luminal B/HER2-	NKAPD1	0.568	0.029
Luminal B/HER2-	NR4A1	3.075	0
Luminal B/HER2-	NR4A3	1.72	0.027
Luminal B/HER2-	NUCKS1	1.048	0.001
Luminal B/HER2-	NUDT11	1.682	0.032
Luminal B/HER2-	OGN	1.716	0.024
Luminal B/HER2-	OSR1	2.162	0.044
Luminal B/HER2-	PCDH11X	3.098	0.002
Luminal B/HER2-	PCYT1B	2.25	0.031
Luminal B/HER2-	PDAP1	0.669	0.023
Luminal B/HER2-	PDK4	2.279	0.001
Luminal B/HER2-	PDZRN4	3.043	0.008
Luminal B/HER2-	PEA15	0.625	0.03
Luminal B/HER2-	PER1	2.596	0
Luminal B/HER2-	PFDN1	0.738	0.02
Luminal B/HER2-	PFDN4	1.183	0.004
Luminal B/HER2-	PHAX	0.533	0.038
Luminal B/HER2-	PKP1	2.366	0.01
Luminal B/HER2-	POLR2K	0.987	0.048
Luminal B/HER2-	PPIL4	0.704	0.037
Luminal B/HER2-	PPP1R15A	1.134	0.004
Luminal B/HER2-	PPP1R2B	0.93	0.022
Luminal B/HER2-	PTGS2	2.305	0.001
Luminal B/HER2-	PTN	2.694	0
Luminal B/HER2-	PTX3	1.975	0.049
Luminal B/HER2-	RAB10	0.778	0.034
Luminal B/HER2-	RAB1A	0.723	0.021
Luminal B/HER2-	RAB21	0.811	0.016
Luminal B/HER2-	RAB23	1.125	0.001
Luminal B/HER2-	RAB2A	0.909	0.009
Luminal B/HER2-	RAB6A	0.735	0.037
Luminal B/HER2-	RAB8B	0.737	0.02
Luminal B/HER2-	RAC1	0.644	0.04
Luminal B/HER2-	RALA	0.794	0.045
Luminal B/HER2-	RALB	0.672	0.009
Luminal B/HER2-	RALBP1	0.77	0.009
Luminal B/HER2-	RASD1	1.757	0.045
Luminal B/HER2-	RCAN1	1.712	0.007
Luminal B/HER2-	RGCC	1.565	0.005
Luminal B/HER2-	RGMA	2.185	0.007
Luminal B/HER2-	RGS1	3.477	0
Luminal B/HER2-	RGS2	2.51	0
Luminal B/HER2-	RGS7BP	2.121	0.016
Luminal B/HER2-	RNASE4	1.074	0.044
Luminal B/HER2-	RPL26	0.957	0.011
Luminal B/HER2-	RPS11	0.675	0.047
Luminal B/HER2-	RPS20	0.797	0.02
Luminal B/HER2-	RPS25	0.855	0.013
Luminal B/HER2-	RSL24D1	0.674	0.023
Luminal B/HER2-	RSPO1	2.405	0.01
Luminal B/HER2-	RSPO3	1.732	0.016
Luminal B/HER2-	RSRC2	0.553	0.019
Luminal B/HER2-	RTF2	0.705	0.04
Luminal B/HER2-	RUNDC3B	1.641	0.018
Luminal B/HER2-	RWDD1	0.928	0.01
Luminal B/HER2-	RWDD4	0.772	0.045
Luminal B/HER2-	RYR3	1.732	0.042
Luminal B/HER2-	SBDS	0.807	0
Luminal B/HER2-	SBDSP1	0.426	0.038
Luminal B/HER2-	SCN7A	2.66	0.008
Luminal B/HER2-	SCOC	0.836	0.027
Luminal B/HER2-	SEC63	0.756	0.007
Luminal B/HER2-	SEPTIN7	0.728	0.002
Luminal B/HER2-	SERPINE1	2.647	0
Luminal B/HER2-	SERPINE2	1.132	0.01
Luminal B/HER2-	SFRP2	1.312	0.046
Luminal B/HER2-	SFRP4	2.118	0.004
Luminal B/HER2-	SLC2A2	3.883	0.022
Luminal B/HER2-	SLU7	0.69	0.044
Luminal B/HER2-	SMAD9	1.083	0.042
Luminal B/HER2-	SNORD50A	2.399	0.047
Luminal B/HER2-	SNRNP27	0.59	0.027
Luminal B/HER2-	SNRPB2	0.605	0.042
Luminal B/HER2-	SNX3	0.848	0.013
Luminal B/HER2-	SNX9	0.684	0.029
Luminal B/HER2-	SPA17	0.946	0.027
Luminal B/HER2-	SPARCL1	1.625	0.011
Luminal B/HER2-	SPRY1	1.972	0
Luminal B/HER2-	SREK1IP1	0.727	0.005
Luminal B/HER2-	SRP14	0.694	0.049
Luminal B/HER2-	SRP54	0.401	0.045
Luminal B/HER2-	SRRM3	2.164	0.032
Luminal B/HER2-	STAC2	3.641	0.013
Luminal B/HER2-	STX12	0.641	0.01
Luminal B/HER2-	STX7	0.682	0.02
Luminal B/HER2-	SUDS3	0.765	0.032
Luminal B/HER2-	SUMO2	0.918	0.027
Luminal B/HER2-	SVBP	0.669	0.023
Luminal B/HER2-	SWAP70	0.618	0.042
Luminal B/HER2-	SYAP1	0.75	0.02
Luminal B/HER2-	SYF2	0.825	0.002
Luminal B/HER2-	TAX1BP1	0.625	0.02
Luminal B/HER2-	TBCA	0.698	0.011
Luminal B/HER2-	TCEAL2	3.534	0.005
Luminal B/HER2-	TCEAL7	1.856	0.019
Luminal B/HER2-	TCEAL9	1.129	0.022
Luminal B/HER2-	THBS4	1.987	0.039
Luminal B/HER2-	THOC7	0.634	0.038
Luminal B/HER2-	TMEM40	3.087	0.044
Luminal B/HER2-	TSC22D3	1.511	0.015
Luminal B/HER2-	TXNIP	1.201	0.027
Luminal B/HER2-	UBE2K	0.527	0.027
Luminal B/HER2-	UBE2N	0.557	0.044
Luminal B/HER2-	UBE2V1	0.796	0.02
Luminal B/HER2-	UTP14C	4.068	0.004
Luminal B/HER2-	WBP4	0.755	0.042
Luminal B/HER2-	WWTR1	1.005	0.046
Luminal B/HER2-	ZBTB16	3.075	0.016
Luminal B/HER2-	ZCRB1	0.874	0.034
Luminal B/HER2-	ZFAND5	0.838	0.013
Luminal B/HER2-	ZFP36	2.195	0
Luminal B/HER2-	ZMYND11	0.443	0.048
TNBC	ACAN	4.467	0.016
TNBC	ACTG1	0.891	0.04
TNBC	ACTL6A	1.278	0.005
TNBC	ADM	2.63	0.025
TNBC	AGO2	0.88	0.033
TNBC	ALYREF	1.373	0.001
TNBC	ANP32E	1.532	0.006
TNBC	ARC	5.161	0.039
TNBC	ARF1	1.414	0.038
TNBC	ARG2	1.071	0.022
TNBC	ARMC1	0.891	0.049
TNBC	AS3MT	4.977	0.003
TNBC	ATF3	2.005	0.025
TNBC	ATRIP-TREX1	6.047	0
TNBC	BAMBI	2.14	0.028
TNBC	BANF1	1.084	0.009
TNBC	BDH1	1.242	0.049
TNBC	BGN	2.21	0.025
TNBC	BHLHE40	1.544	0.033
TNBC	BIRC5	1.63	0.032
TNBC	BMPR1B	3.25	0.013
TNBC	BMT2	1.522	0.044
TNBC	BOD1	1.02	0.031
TNBC	BRIX1	1.46	0.004
TNBC	BRK1	1.618	0.023
TNBC	BRMS1	1.089	0.042
TNBC	BTF3L4	1.168	0.041
TNBC	C11orf58	1.081	0.03
TNBC	C11orf98	1.581	0.018
TNBC	C19orf53	1.745	0.042
TNBC	C1GALT1	1.847	0.048
TNBC	C3orf33	1.366	0.044
TNBC	CAAP1	0.849	0.043
TNBC	CACYBP	1.44	0.006
TNBC	CBX1	1.407	0.024
TNBC	CBX3	1.216	0.009
TNBC	CCDC124	1.335	0.005
TNBC	CCDC34	2.153	0.006
TNBC	CCDC43	1.136	0.046
TNBC	CCDC58	1.445	0.004
TNBC	CCDC59	1.149	0.006
TNBC	CCDC86	1.618	0.027
TNBC	CCN2	1.792	0.036
TNBC	CCN3	2.709	0.022
TNBC	CCNA2	1.303	0.01
TNBC	CCT5	1.156	0.039
TNBC	CD2AP	1.282	0.009
TNBC	CD9	0.921	0.034
TNBC	CDC20	1.746	0.008
TNBC	CDCA8	2.135	0
TNBC	CDK2AP1	1.645	0.024
TNBC	CDKN3	1.332	0.019
TNBC	CDT1	1.644	0.007
TNBC	CEBPG	1.183	0.005
TNBC	CENPE	1.192	0.021
TNBC	CENPF	1.438	0.028
TNBC	CENPQ	1.491	0.005
TNBC	CEP55	1.3	0.036
TNBC	CEP70	1.057	0.02
TNBC	CFAP97	0.758	0.037
TNBC	CHCHD3	1.099	0.004
TNBC	CHCHD4	1.455	0.022
TNBC	CHMP4C	1.839	0.029
TNBC	CHRAC1	1.69	0.004
TNBC	CHRM3	3.714	0.025
TNBC	CHST6	1.955	0.048
TNBC	CKAP2L	1.238	0.013
TNBC	CKB	2.129	0.03
TNBC	CKS2	1.651	0.022
TNBC	CLGN	2.675	0.046
TNBC	CMSS1	1.545	0.005
TNBC	COA6	1.208	0.039
TNBC	COL2A1	7.127	0.009
TNBC	COMMD2	1.206	0.047
TNBC	COPS5	0.832	0.03
TNBC	COX6C	1.702	0
TNBC	CP	2.535	0.046
TNBC	CPNE3	0.915	0.021
TNBC	CRIPT	1.093	0.017
TNBC	CRISPLD1	2.822	0.024
TNBC	CSRP2	1.49	0.027
TNBC	CTNNAL1	1.733	0.031
TNBC	CTSV	2.207	0.045
TNBC	DCAF13	1.205	0.005
TNBC	DCUN1D1	0.847	0.043
TNBC	DDIT4	2.978	0.001
TNBC	DDX18	0.729	0.041
TNBC	DDX21	1.19	0.023
TNBC	DDX49	0.97	0.016
TNBC	DEK	1.448	0.041
TNBC	DENR	0.974	0.031
TNBC	DKC1	1.058	0.009
TNBC	DLGAP5	1.42	0.03
TNBC	DLX5	4.95	0
TNBC	DLX6	5.185	0
TNBC	DNAJC21	1.062	0.022
TNBC	DNAJC8	0.993	0.013
TNBC	DOK5	1.894	0.033
TNBC	DPM1	0.916	0.027
TNBC	DPY30	1.017	0.04
TNBC	DRAP1	1.23	0.01
TNBC	DSG2	1.256	0.018
TNBC	DUSP1	1.379	0.011
TNBC	DUSP9	2.368	0.037
TNBC	EBAG9	1.172	0.015
TNBC	EBNA1BP2	1.162	0.035
TNBC	EFNA1	1.712	0.047
TNBC	EFNA5	1.551	0.023
TNBC	EGR1	2.362	0.004
TNBC	EIF1AX	1.262	0.014
TNBC	EIF3E	1.1	0.003
TNBC	EIF3H	1.266	0.009
TNBC	EIF3J	1.167	0.037
TNBC	EIF4A3	0.754	0.041
TNBC	EIF4E	0.88	0.032
TNBC	ELAVL2	2.977	0.017
TNBC	ELOC	0.838	0.013
TNBC	ELOVL4	3.229	0.001
TNBC	EMC2	1.085	0.02
TNBC	ENHO	2.94	0.012
TNBC	ENOPH1	1.019	0.041
TNBC	ENY2	1.708	0
TNBC	EPCAM	1.525	0.023
TNBC	EPS8L2	1.195	0.018
TNBC	ERH	1.003	0.009
TNBC	ERRFI1	1.193	0.025
TNBC	ERVMER34-1	2.708	0.024
TNBC	FAIM	1.258	0.032
TNBC	FAM133DP	1.082	0.012
TNBC	FAM162A	1.53	0.022
TNBC	FAM222B	1.031	0.025
TNBC	FAM27B	2.437	0.024
TNBC	FAM32A	1.101	0.039
TNBC	FAM83D	1.182	0.011
TNBC	FBN2	2.895	0.046
TNBC	FEN1	1.382	0.024
TNBC	FGF2	2.997	0.004
TNBC	FGFBP2	6.147	0.017
TNBC	FKBP1A-SDCBP2	5.462	0.021
TNBC	FKBP7	1.27	0.048
TNBC	FOS	2.06	0.018
TNBC	FOXK1	1.107	0.024
TNBC	FRZB	3.518	0.005
TNBC	FSCN1	2.293	0.006
TNBC	FXR1	1.074	0.007
TNBC	FYTTD1	0.966	0.034
TNBC	GABPB1	0.77	0.037
TNBC	GALNS	1.205	0.048
TNBC	GAPDH	1.276	0.043
TNBC	GCAT	1.511	0.026
TNBC	GCSH	1.569	0
TNBC	GINS2	2.059	0.006
TNBC	GLO1	0.986	0.042
TNBC	GMNN	1.696	0.017
TNBC	GMPS	1.119	0.005
TNBC	GNAI1	1.418	0.013
TNBC	GNL2	1.146	0.027
TNBC	GOLPH3	0.911	0.041
TNBC	GPAT3	1.923	0.013
TNBC	GPC4	2.408	0.006
TNBC	GSTP1	1.453	0.041
TNBC	H1-0	2.344	0.004
TNBC	H1-1	2.48	0.003
TNBC	H1-10	1.743	0
TNBC	H1-2	2.097	0
TNBC	H1-3	2.431	0
TNBC	H1-4	2.119	0
TNBC	H1-5	2.206	0
TNBC	H1-9P	3.329	0.044
TNBC	H2AC11	2.172	0.001
TNBC	H2AC12	2.246	0.002
TNBC	H2AC13	2.193	0.006
TNBC	H2AC14	2.04	0.005
TNBC	H2AC15	1.514	0.009
TNBC	H2AC16	2.127	0.007
TNBC	H2AC17	2.003	0.001
TNBC	H2AC18	2.15	0
TNBC	H2AC19	2.147	0
TNBC	H2AC20	2.157	0.001
TNBC	H2AC21	2.019	0.009
TNBC	H2AC4	1.422	0.045
TNBC	H2AC6	1.698	0.006
TNBC	H2AC7	1.773	0.003
TNBC	H2AC8	1.656	0.005
TNBC	H2AW	2.178	0.003
TNBC	H2BC10	1.872	0.003
TNBC	H2BC11	2.239	0
TNBC	H2BC12	1.675	0.002
TNBC	H2BC13	2.439	0
TNBC	H2BC15	1.952	0
TNBC	H2BC17	2.545	0
TNBC	H2BC18	2.464	0
TNBC	H2BC21	2.654	0
TNBC	H2BC4	1.881	0
TNBC	H2BC5	2.119	0
TNBC	H2BC7	1.992	0.004
TNBC	H2BC8	2.057	0
TNBC	H2BU1	2.301	0.018
TNBC	H3-3B	1.355	0.01
TNBC	H3C10	1.686	0.023
TNBC	H3C11	2.14	0.004
TNBC	H3C13	1.86	0.014
TNBC	H3C14	2.193	0.001
TNBC	H3C15	2.174	0.001
TNBC	H3C2	1.849	0.004
TNBC	H3C4	1.422	0.006
TNBC	H3C7	1.665	0.017
TNBC	H3P6	1.346	0.021
TNBC	H4C12	1.954	0.002
TNBC	H4C14	1.715	0.025
TNBC	H4C15	1.693	0.023
TNBC	H4C3	1.249	0.046
TNBC	HADH	1.216	0.044
TNBC	HAT1	1.152	0.028
TNBC	HAUS1	1.329	0.005
TNBC	HES1	1.597	0.046
TNBC	HEY1	1.958	0.048
TNBC	HMGA1	1.176	0.014
TNBC	HMGA2	4.427	0.01
TNBC	HMGB1	1.196	0.025
TNBC	HMGB2	1.406	0.017
TNBC	HMGN3	1	0.006
TNBC	HMMR	1.328	0.023
TNBC	HNRNPA1	0.721	0.049
TNBC	HNRNPC	0.939	0.01
TNBC	HNRNPD	1.167	0.001
TNBC	HNRNPK	0.954	0.005
TNBC	HNRNPR	0.796	0.021
TNBC	HOXB9	4	0.043
TNBC	HPRT1	1.176	0.039
TNBC	HSBP1	1.505	0.021
TNBC	HSF1	1.216	0.024
TNBC	HSPA4L	1.463	0.046
TNBC	HSPD1	1.063	0.036
TNBC	ID4	2.877	0.047
TNBC	IER3IP1	0.957	0.035
TNBC	IFRD1	0.931	0.005
TNBC	IGFBP2	3.408	0.002
TNBC	IGFBP3	2.349	0.005
TNBC	IGFBP5	3.048	0.009
TNBC	ILF2	1.18	0.008
TNBC	IMPACT	1.252	0.024
TNBC	INAVA	1.716	0.031
TNBC	INCENP	1.015	0.039
TNBC	IRX6	2.431	0.029
TNBC	ISY1	1.624	0.016
TNBC	JUN	1.61	0.011
TNBC	KDM1A	0.751	0.047
TNBC	KDSR	0.873	0.018
TNBC	KHDRBS1	0.958	0.002
TNBC	KIAA1143	1.222	0.037
TNBC	KIF15	1.082	0.048
TNBC	KIF20A	1.418	0.047
TNBC	KIF21A	1.157	0.024
TNBC	KIF2C	1.291	0.042
TNBC	KIF4A	1.117	0.012
TNBC	KIF4B	1.035	0.013
TNBC	KIFC1	0.952	0.042
TNBC	KIT	2.171	0.042
TNBC	KRT14	4.786	0.036
TNBC	KRT17	2.652	0.034
TNBC	KRT81	3.584	0.008
TNBC	KTN1	1.219	0.003
TNBC	LARP7	0.88	0.005
TNBC	LDHB	1.953	0.008
TNBC	LEFTY2	6.805	0
TNBC	LMAN1	0.861	0.023
TNBC	LMAN1L	4.019	0.044
TNBC	LRRC1	1.002	0.007
TNBC	LRRCC1	1.764	0.031
TNBC	LSM14B	0.638	0.025
TNBC	LSM6	1.407	0.022
TNBC	LY6D	4.678	0.029
TNBC	LYAR	1.465	0.003
TNBC	LZIC	1.021	0.009
TNBC	MAD2L1	1.453	0.008
TNBC	MAGEF1	1.382	0.04
TNBC	MAGOH	1.237	0.003
TNBC	MAP3K21	1.24	0.034
TNBC	MARCKSL1	1.579	0.017
TNBC	MAST1	2.402	0.014
TNBC	MCM3	1.566	0.012
TNBC	MCUR1	1.058	0.012
TNBC	MDFI	2.597	0
TNBC	MEA1	1.138	0.036
TNBC	MED30	1.36	0.013
TNBC	MFGE8	1.893	0.014
TNBC	MGP	2.567	0.036
TNBC	MIF	1.948	0.005
TNBC	MKI67	1.463	0.005
TNBC	MLF1	1.937	0.001
TNBC	MOB4	1.021	0.046
TNBC	MPP6	1.215	0.02
TNBC	MPST	1.268	0.011
TNBC	MRPL11	1.106	0.018
TNBC	MRPL13	1.276	0.001
TNBC	MRPL15	1.186	0.012
TNBC	MRPL16	1.133	0.007
TNBC	MRPL21	0.813	0.032
TNBC	MRPL3	0.952	0.031
TNBC	MRPL30	0.714	0.049
TNBC	MRPL33	1.054	0.005
TNBC	MRPL37	1.007	0.012
TNBC	MRPL47	1.322	0.003
TNBC	MRPL52	1.488	0.009
TNBC	MRPL58	1.458	0.011
TNBC	MRPS15	1.074	0.024
TNBC	MRPS21	1.347	0.03
TNBC	MRPS22	0.927	0.022
TNBC	MRPS23	0.935	0.02
TNBC	MRPS28	0.997	0.047
TNBC	MRPS33	1.055	0.035
TNBC	MRPS9	1.042	0.001
TNBC	MRTO4	1.287	0.009
TNBC	MT1G	2.728	0.05
TNBC	MT1X	2.185	0.013
TNBC	MTFR1	1.036	0.006
TNBC	MTX2	0.912	0.02
TNBC	MYADM	1.057	0.037
TNBC	MYC	1.92	0.005
TNBC	MYL6B	1.34	0.034
TNBC	MYO10	1.114	0.005
TNBC	NAA50	0.85	0.047
TNBC	NAE1	1.008	0.027
TNBC	NCBP2	1.039	0.018
TNBC	NCL	1.378	0
TNBC	NDUFA5	1.109	0.011
TNBC	NDUFB5	1.256	0.006
TNBC	NDUFB9	0.947	0.037
TNBC	NDUFS5	1.574	0.037
TNBC	NGRN	1.198	0.041
TNBC	NIFK	0.926	0.036
TNBC	NIP7	1.21	0.016
TNBC	NOB1	1.115	0.038
TNBC	NOL7	1.262	0.02
TNBC	NOLC1	1.132	0.034
TNBC	NONO	0.941	0.019
TNBC	NPM1	1.081	0.048
TNBC	NR4A1	2.526	0.022
TNBC	NR4A2	2.124	0.033
TNBC	NTRK2	2.866	0.022
TNBC	NUCKS1	1.421	0
TNBC	NUDT21	1.236	0.044
TNBC	NUF2	1.626	0.009
TNBC	NUP155	0.854	0.037
TNBC	NUP54	0.952	0.018
TNBC	NUSAP1	1.412	0.001
TNBC	NXPH4	3.093	0.028
TNBC	OAT	0.902	0.046
TNBC	OLA1	1.11	0.021
TNBC	ORC6	1.349	0.04
TNBC	PAICS	1.662	0.001
TNBC	PAK1IP1	1.039	0.044
TNBC	PARP1	0.949	0.024
TNBC	PBDC1	1.198	0.017
TNBC	PBK	1.72	0.015
TNBC	PCLAF	1.884	0.036
TNBC	PCYT1B	3.095	0.02
TNBC	PDAP1	1.666	0.001
TNBC	PDCD10	1	0.02
TNBC	PDCD5	1.63	0
TNBC	PDCL3	1.191	0.005
TNBC	PDHA1	0.933	0.039
TNBC	PDLIM4	1.635	0.043
TNBC	PEG10	4.715	0
TNBC	PER1	1.606	0.005
TNBC	PFDN2	1.464	0.001
TNBC	PFDN4	1.683	0
TNBC	PHF20L1	0.742	0.038
TNBC	PHF6	0.872	0.05
TNBC	PNO1	0.982	0.046
TNBC	POLE3	1.512	0.018
TNBC	POLR2F	1.491	0
TNBC	POLR2K	1.708	0
TNBC	POLR3G	1.524	0.003
TNBC	PPAT	0.877	0.043
TNBC	PPIG	1.032	0.007
TNBC	PPM1L	1.42	0.032
TNBC	PPP1R2	1.337	0.01
TNBC	PPP1R2B	1.259	0.011
TNBC	PPP1R8	0.869	0.029
TNBC	PPP2R2A	0.88	0.031
TNBC	PRAG1	1.537	0.022
TNBC	PRELP	2.831	0.031
TNBC	PRKRA	0.862	0.025
TNBC	PRPS2	1.391	0.014
TNBC	PRR11	1.259	0.038
TNBC	PRR4	3.547	0.011
TNBC	PRR7	2.1	0.039
TNBC	PSMA3	0.796	0.041
TNBC	PSMA4	0.942	0.037
TNBC	PTBP1	0.96	0.032
TNBC	PTMA	1.345	0
TNBC	PTN	3.599	0.007
TNBC	PTX3	3.183	0.033
TNBC	PYCR2	0.965	0.038
TNBC	RAB10	0.864	0.033
TNBC	RAB2A	0.944	0.024
TNBC	RAD21	1.453	0.006
TNBC	RANBP1	1.239	0
TNBC	RASD1	1.879	0.039
TNBC	RB1CC1	1.074	0.025
TNBC	RBBP8	1.212	0.024
TNBC	RBIS	1.082	0.023
TNBC	RBM34	0.896	0.004
TNBC	RBM8A	1.154	0.005
TNBC	RETREG1	1.183	0.039
TNBC	RFXANK	0.841	0.031
TNBC	RGS1	1.99	0.041
TNBC	RHEB	0.979	0.026
TNBC	RHNO1	1.133	0.013
TNBC	RIDA	1.286	0.029
TNBC	RNA28SN5	1.5	0.046
TNBC	RNF168	0.952	0.024
TNBC	RNF2	0.773	0.043
TNBC	RPF2	1.064	0.023
TNBC	RPL24	1.075	0.05
TNBC	RPL38	1.443	0.037
TNBC	RPL39L	1.401	0.036
TNBC	RPL7	1.079	0.032
TNBC	RRS1	1.004	0.03
TNBC	RSL1D1	1.191	0.018
TNBC	RSL24D1	1.149	0.01
TNBC	RSRC1	1.043	0.049
TNBC	RSRC2	0.878	0.004
TNBC	S100A1	3.509	0.003
TNBC	S100A10	1.76	0.028
TNBC	S100B	3.531	0.012
TNBC	SCARNA22	2.726	0.022
TNBC	SCARNA23	2.48	0.034
TNBC	SCD5	1.751	0.023
TNBC	SCHIP1	2.518	0.031
TNBC	SCOC	1.409	0.001
TNBC	SCRG1	3.696	0.003
TNBC	SDAD1	0.935	0.01
TNBC	SDC2	2.042	0.023
TNBC	SEC62	0.891	0.046
TNBC	SEM1	1.356	0.002
TNBC	SEPTIN9	1.373	0.023
TNBC	SERBP1	1.292	0.001
TNBC	SERPINB5	2.6	0.009
TNBC	SERPINE2	2.591	0.017
TNBC	SET	0.887	0.023
TNBC	SETSIP	1.1	0.014
TNBC	SF3B2	0.79	0.011
TNBC	SF3B5	1.692	0.034
TNBC	SF3B6	1.456	0.002
TNBC	SGCE	1.722	0.006
TNBC	SGO2	1.231	0.031
TNBC	SH3BGR	3.234	0.025
TNBC	SHC4	3.21	0.031
TNBC	SLC2A1	2.887	0.009
TNBC	SLC2A4	2.186	0.03
TNBC	SLC39A4	1.492	0.021
TNBC	SLC3A2	1.244	0.009
TNBC	SMARCE1	1.002	0.001
TNBC	SMC2	1.37	0.026
TNBC	SMC4	1.236	0.024
TNBC	SMS	1.006	0.038
TNBC	SNAPC1	1.761	0
TNBC	SNRNP27	0.91	0.024
TNBC	SNRPA1	1.525	0.029
TNBC	SNRPD1	1.351	0.004
TNBC	SNRPG	1.055	0.017
TNBC	SNU13	1.063	0.022
TNBC	SORBS2	2.065	0.031
TNBC	SOX4	1.039	0.027
TNBC	SOX9	2.19	0
TNBC	SPA17	2.009	0.006
TNBC	SPC25	2.03	0.008
TNBC	SQLE	1.658	0.022
TNBC	SRP72	1.003	0.022
TNBC	SRP9	1.115	0.004
TNBC	SRRM1	0.805	0.021
TNBC	SSB	1.536	0
TNBC	SSBP1	1.123	0.013
TNBC	SSRP1	1.18	0.016
TNBC	ST13	1.154	0.01
TNBC	STMN1	2.291	0
TNBC	SUB1	1.414	0
TNBC	SUDS3	1.074	0.018
TNBC	SUMO1	1.19	0.02
TNBC	SUMO1P3	0.932	0.044
TNBC	SUMO2	1.323	0.022
TNBC	SVBP	1.407	0.048
TNBC	SVIP	1.587	0.002
TNBC	SYNCRIP	0.863	0.023
TNBC	TACC3	0.825	0.026
TNBC	TAF12	1.209	0.026
TNBC	TAFA4	5.985	0.035
TNBC	TAGLN2	1.085	0.05
TNBC	TATDN1	1.324	0.004
TNBC	TBL1XR1	0.971	0.033
TNBC	TCEA1	1.383	0.004
TNBC	TCEA3	2.025	0.002
TNBC	TCF7L1	1.487	0.036
TNBC	TCTEX1D2	1.426	0.024
TNBC	TESMIN	1.797	0.018
TNBC	TFAM	1.082	0.026
TNBC	TFAP4	1.098	0.038
TNBC	THOC7	1.07	0.031
TNBC	TIMM17A	0.863	0.033
TNBC	TIMM9	1.095	0.016
TNBC	TM4SF1	2.226	0.013
TNBC	TMA7	1.18	0.029
TNBC	TMEM237	1.135	0.012
TNBC	TMEM65	0.797	0.048
TNBC	TMEM97	1.47	0.02
TNBC	TMSB15A	3.926	0.005
TNBC	TOMM20	0.938	0.022
TNBC	TOMM34	0.953	0.021
TNBC	TOMM6	0.981	0.021
TNBC	TONSL	1.422	0.03
TNBC	TOP1MT	1.233	0.027
TNBC	TPD52	1.445	0.032
TNBC	TPM3	0.794	0.032
TNBC	TPX2	1.186	0.042
TNBC	TSN	0.774	0.022
TNBC	TSPAN6	1.008	0.038
TNBC	TTC26	1.135	0.013
TNBC	TUBB3	2.085	0.029
TNBC	TUBB4A	2.65	0.047
TNBC	UBE2S	1.186	0.042
TNBC	UBE2T	1.575	0.013
TNBC	UBE2V2	1.267	0.013
TNBC	UCHL1	3.42	0
TNBC	UCHL5	1.061	0.005
TNBC	UQCRHL	1.846	0
TNBC	UTP11	1.299	0.002
TNBC	VBP1	1.314	0.013
TNBC	VEGFA	2.4	0.044
TNBC	VPS26A	1.355	0.006
TNBC	WDR12	0.855	0.038
TNBC	YBX1	1.981	0
TNBC	YEATS4	1.011	0.034
TNBC	YWHAE	1.166	0.011
TNBC	YWHAZ	1.119	0.001
TNBC	ZC3H15	1.072	0.023
TNBC	ZCRB1	1.66	0.003
TNBC	ZFAND1	0.909	0.032
TNBC	ZFP36L1	1.203	0.044
TNBC	ZNF706	0.965	0.044
