# Supplementary material for: Molecular determinants of neoadjuvant chemotherapy resistance in breast cancer: An analysis of gene expression and tumor microenvironment
Source: PLoS One. 2025 Oct 14;20(10):e0334335. doi: 10.1371/journal.pone.0334335 (PMC12520365; doi:10.1371/journal.pone.0334335)
Supplement: S2 Table — Genes are ranked by the Maximum Clique Centrality (MCC) method, including associated neighbor and shortest path data from the protein-protein interaction network. (XLSX) [file pone.0334335.s002.xlsx]

## Sheet: Sheet1
S2 Table. Top 10 STRING Network Hub Genes Obtained from CytoHubba Analysis. Genes are ranked by the Maximum Clique Centrality (MCC) method, including associated neighbor and shortest path data from the protein-protein interaction network.
Subtype	Rank	Gene	Score
Luminal A	1	FOS	745
	1	JUN	745
	3	EGR1	744
	3	ATF3	744
	5	DUSP1	720
	5	NR4A1	720
	5	FOSB	720
	8	EZH2	24
	9	RASD1	1
	9	OPN1SW	1
Luminal B/HER2+	1	FOS	13
	2	DUSP2	12
	2	FOSB	12
	4	TNFAIP3	6
	4	NR4A1	6
	6	PI16	1
	6	SCARA5	1
	6	PSG1	1
	6	ZBTB16	1
	6	PSG3	1
Luminal B/HER2-	1	FOS	17397126
	2	JUN	17397030
	3	FOSB	17330886
	4	ATF3	17297647
	5	DUSP1	17247744
	6	ZFP36	16103665
	7	JUNB	13144320
	8	EGR1	12929768
	9	EGR2	9486123
	10	NR4A1	8469000
TNBC	1	H2BC17	3.18209e+36
	1	H2BC21	3.18209e+36
	1	H3C13	3.18209e+36
	1	H2BC4	3.18209e+36
	5	H2BC5	3.18209e+36
	6	H3C14	3.18209e+36
	7	H2AC13	3.18209e+36
	8	H2AC14	3.18209e+36
	9	H4C15	3.18209e+36
	9	H4C14	3.18209e+36
