# Supplementary material for: Molecular determinants of neoadjuvant chemotherapy resistance in breast cancer: An analysis of gene expression and tumor microenvironment
Source: PLoS One. 2025 Oct 14;20(10):e0334335. doi: 10.1371/journal.pone.0334335 (PMC12520365; doi:10.1371/journal.pone.0334335)
Supplement: S3 Table — Mean abundance values (pre- and post-NAC samples) and p-values from xCell cell types (post-NAC samples compared with Pre-NAC samples) across all four molecular subtypes. Significant values (p < 0.05) are highlighted in bold. (XLSX) [file pone.0334335.s003.xlsx]

## Sheet: Sheet1
S3 Table. xCell Immune and Stromal Cell Type Abundances. Mean abundance values (pre- and post-NAC samples) and p-values from xCell cell types (post-NAC samples compared with Pre-NAC samples) across all four molecular subtypes. Significant values (p<0.05) are highlighted in bold.
XCELL
	LumA (n=9)			LumB HER2+ (n=11)			LumB HER2- (n=24)			TNBC (n=10)
	pre-NAC mean	post-NAC mean	p-value	pre-NAC mean	post-NAC mean	p-value	pre-NAC mean	post-NAC mean	p-value	pre-NAC mean	post-NAC mean	p-value
Adipocytes	0.106	0.123	0.721	0.097	0.133	0.366	0.058	0.109	0.052	0.065	0.038	0.448
Astrocytes	0.048	0.033	0.535	0.063	0.063	0.991	0.058	0.046	0.58	0.115	0.13	0.395
B.cells	0.052	0.031	0.543	0.056	0.089	0.375	0.077	0.049	0.253	0.164	0.014	0.004
Basophils	0.184	0.161	0.721	0.135	0.038	0.033	0.139	0.13	0.844	0.082	0.065	0.718
CD4+ T-cells	0.145	0.14	0.752	0.099	0.137	0.329	0.12	0.1	0.415	0.144	0.049	0.026
CD4+ central memory T-cells	0.041	0.049	0.84	0.009	0.074	0.076	0.02	0.016	0.711	0.014	0	0.306
CD4+ effector memory T-cells	0.095	0.135	0.336	0.07	0.15	0.068	0.098	0.097	0.983	0.142	0.018	0
CD4..memory.T.cells	0.042	0.106	0.179	0.09	0.129	0.575	0.085	0.12	0.305	0.153	0.118	0.339
CD4..naive.T.cells	0.079	0.033	0.055	0.04	0.039	0.961	0.03	0.028	0.854	0.012	0	0.208
CD8..T.cells	0.085	0.094	0.833	0.079	0.136	0.178	0.096	0.076	0.418	0.126	0.034	0.003
CD8+ central memory T-cells	0.045	0.079	0.412	0.054	0.095	0.29	0.071	0.075	0.832	0.088	0.054	0.345
CD8+ effector memory T-cells	0.081	0.082	0.982	0.091	0.149	0.075	0.093	0.08	0.625	0.133	0.044	0.013
CD8+ naive T-cells	0.009	0.017	0.535	0.006	0.015	0.433	0.016	0.025	0.463	0.013	0.023	0.352
Common lymphoid progenitors	0.17	0.194	0.525	0.159	0.173	0.775	0.195	0.224	0.118	0.121	0.235	0
Common myeloid progenitors	0.093	0.108	0.638	0.056	0.048	0.839	0.069	0.079	0.659	0.015	0.01	0.673
Chondrocytes	0.082	0.151	0.256	0.049	0.079	0.469	0.021	0.081	0.028	0.006	0.124	0.093
Class.switched.memory.B.cells	0.139	0.076	0.19	0.099	0.17	0.06	0.181	0.128	0.081	0.196	0.03	0.001
Dendritic cells	0.076	0.06	0.688	0.092	0.097	0.807	0.075	0.076	0.976	0.186	0.097	0.062
Endothelial.cells	0.181	0.192	0.752	0.193	0.235	0.17	0.192	0.184	0.709	0.167	0.166	0.98
Eosinophils	0.015	0.007	0.489	0.019	0.079	0.246	0.027	0.016	0.405	0.076	0.054	0.487
Epithelial.cells	0.096	0.098	0.962	0.1	0.143	0.424	0.122	0.134	0.619	0.118	0.192	0.192
Erythrocytes	0	0	N/A	0.012	0.004	0.329	0.005	0.016	0.155	0.003	0.062	0.003
Fibroblasts	0.125	0.257	0.167	0.167	0.153	0.889	0.017	0.099	0.014	0.084	0	0.066
Granulocyte-macrophage progenitors	0	0.011	0.203	0.013	0.003	0.435	0.007	0.014	0.417	0	0	N/A
Hematopoietic stem cells	0.094	0.171	0.189	0.102	0.146	0.522	0.033	0.122	0.029	0.061	0.103	0.603
Hepatocytes	0.013	0.021	0.454	0.027	0.02	0.516	0.014	0.011	0.508	0.017	0.005	0.288
Keratinocytes	0.046	0.035	0.667	0.042	0.084	0.199	0.043	0.086	0.077	0.133	0.204	0.121
Megakaryocyte–erythroid progenitors	0	0	N/A	0.01	0.004	0.418	0.012	0.035	0.196	0	0.086	0.006
Multipotent progenitors	0.075	0.052	0.598	0.064	0.117	0.275	0.148	0.138	0.837	0.162	0.06	0.092
Mesenchymal stem cells	0.301	0.213	0.597	0.291	0.329	0.731	0.327	0.306	0.694	0.234	0.165	0.48
Macrophages	0.093	0.109	0.658	0.155	0.091	0.14	0.124	0.134	0.726	0.169	0.059	0.046
Macrophages.M1	0.009	0.014	0.495	0.03	0.023	0.603	0.026	0.031	0.615	0.057	0.024	0.139
Macrophages.M2	0.097	0.1	0.887	0.137	0.082	0.12	0.116	0.104	0.591	0.13	0.033	0.012
Mast.cells	0.026	0.034	0.448	0.02	0.019	0.919	0.027	0.03	0.626	0.018	0.005	0.058
Megakaryocytes	0.123	0.108	0.774	0.164	0.186	0.582	0.134	0.106	0.237	0.18	0.097	0.035
Melanocytes	0.035	0.017	0.119	0.04	0.028	0.185	0.025	0.02	0.583	0.025	0.031	0.716
Memory.B.cells	0.017	0.014	0.864	0.036	0.055	0.467	0.036	0.026	0.52	0.085	0.019	0.017
Mesangial.cells	0.036	0.043	0.691	0.023	0.046	0.103	0.014	0.024	0.187	0.029	0.03	0.968
Monocytes	0.054	0.064	0.806	0.071	0.063	0.733	0.054	0.07	0.391	0.104	0.043	0.054
Myocytes	0.003	0.006	0.328	0.008	0.006	0.638	0.002	0.002	0.921	0.001	0.018	0.019
NK.cells	0.024	0.054	0.074	0.045	0.05	0.9	0.034	0.036	0.837	0.042	0.027	0.54
Natural killer T-cells	0.194	0.103	0.142	0.124	0.153	0.602	0.183	0.125	0.082	0.08	0.117	0.569
Neurons	0.045	0.059	0.606	0.031	0.021	0.19	0.035	0.036	0.942	0.01	0.029	0.092
Neutrophils	0.002	0.003	0.714	0.001	0.021	0.028	0.003	0.017	0.031	0.033	0.031	0.924
Osteoblast	0.152	0.153	0.988	0.152	0.084	0.305	0.176	0.164	0.776	0.066	0.117	0.401
Pericytes	0.1	0.075	0.42	0.099	0.099	0.979	0.09	0.075	0.272	0.098	0.036	0.011
Plasma.cells	0.025	0.021	0.914	0.029	0.006	0.218	0.012	0.016	0.723	0.047	0.016	0.297
Platelets	0.059	0.049	0.534	0.074	0.066	0.755	0.061	0.046	0.172	0.066	0.014	0.029
Preadipocytes	0.075	0.113	0.168	0.091	0.099	0.797	0.077	0.095	0.442	0.092	0.004	0
Sebocytes	0.002	0.004	0.523	0.005	0.008	0.268	0.003	0.005	0.311	0.009	0.011	0.599
Skeletal.muscle	0.006	0.002	0.544	0.009	0.007	0.73	0.012	0.007	0.122	0.007	0.013	0.283
Smooth.muscle	0.048	0.079	0.563	0.059	0.034	0.555	0.031	0.073	0.218	0.009	0.066	0.117
Gamma delta T-cells	0.036	0.021	0.509	0.126	0.083	0.334	0.135	0.113	0.45	0.172	0.176	0.899
Type 1 T-helper cells	0.091	0.076	0.764	0.098	0.108	0.839	0.155	0.142	0.759	0.116	0.265	0.003
Type 2 T-helper cells	0	0	0.292	0.036	0.009	0.098	0.017	0.033	0.358	0.033	0.076	0.118
Regulatory T-cells	0.15	0.139	0.577	0.118	0.133	0.54	0.102	0.099	0.889	0.154	0.051	0.007
Activated dendritic cells	0.127	0.104	0.665	0.146	0.142	0.9	0.147	0.133	0.571	0.208	0.108	0.028
Conventional dendritic cells	0.037	0.057	0.629	0.036	0.071	0.081	0.025	0.042	0.156	0.086	0.092	0.903
Immature dendritic cells	0.035	0.048	0.551	0.053	0.053	0.993	0.026	0.042	0.117	0.108	0.028	0.043
Lymphatic endothelial cells	0.159	0.169	0.735	0.154	0.211	0.155	0.163	0.153	0.591	0.148	0.119	0.5
Microvascular endothelial cells	0.151	0.146	0.901	0.147	0.22	0.13	0.172	0.157	0.499	0.149	0.147	0.952
naive.B.cells	0	0	0.407	0.001	0.007	0.318	0	0	N/A	0.013	0	0.275
Plasmacytoid dendritic cells	0.031	0.031	0.992	0.044	0.054	0.743	0.053	0.046	0.676	0.086	0.02	0.013
pro B-cells	0.02	0	0.224	0.036	0.03	0.794	0.057	0.055	0.923	0.052	0.082	0.074
ImmuneScore	0.381	0.397	0.9	0.425	0.521	0.304	0.425	0.402	0.771	0.708	0.276	0.004
StromaScore	0.205	0.286	0.258	0.228	0.26	0.56	0.133	0.196	0.063	0.158	0.102	0.215
MicroenvironmentScore	0.587	0.683	0.62	0.653	0.781	0.25	0.558	0.598	0.631	0.866	0.378	0.003
