# Supplementary material for: Molecular determinants of neoadjuvant chemotherapy resistance in breast cancer: An analysis of gene expression and tumor microenvironment
Source: PLoS One. 2025 Oct 14;20(10):e0334335. doi: 10.1371/journal.pone.0334335 (PMC12520365; doi:10.1371/journal.pone.0334335)
Supplement: S4 Table — Mean abundance values (pre- and post-NAC samples) and p-values from CIBERSORTx cell types (post-NAC samples compared with Pre-NAC samples) across all four molecular subtypes. Significant values (p < 0.05) are highlighted in bold. (XLSX) [file pone.0334335.s004.xlsx]

## Sheet: Sheet1
S4 Table. CIBERSORTx Immune Cell Type Abundances. Mean abundance values (pre- and post-NAC samples) and p-values from CIBERSORTx cell types (post-NAC samples compared with Pre-NAC samples) across all four molecular subtypes. Significant values (p<0.05) are highlighted in bold.
CIBERSORTx
	LumA (n=9)			LumB HER2+ (n=11)			LumB HER2- (n=24)			TNBC (n=10)
	pre-NAC mean	post-NAC mean	p-value	pre-NAC mean	post-NAC mean	p-value	pre-NAC mean	post-NAC mean	p-value	pre-NAC mean	post-NAC mean	p-value
B cells naive	0.031	0.034	0.893	0.033	0.02	0.216	0.02	0.033	0.216	0.075	0.215	0.084
B cells memory	0.24	0.009	0.012	0.258	0.017	0	0.066	0.2	0.002	0.249	0.021	0.014
Plasma cells	0.021	0.013	0.08	0.015	0.023	0.265	0.023	0.015	0.265	0.023	0.005	0.193
T cells CD8	0.049	0.169	0.036	0.027	0.156	0.011	0.212	0.351	0.095	0.014	0.053	0.384
T cells CD4 naive	0	0.013	0.391	0	0	N/A	0	0	N/A	0	0	N/A
T cells CD4 memory resting	0.27	0.467	0.035	0.251	0.431	0	0.242	0.451	0	0.221	0.529	0.001
T cells CD4 memory activated	0.007	0	0.391	0.003	0.01	0.226	0.01	0.003	0.226	0.028	0.002	0.116
T cells follicular helper	0.018	0.017	0.802	0.037	0.026	0.572	0.026	0.037	0.572	0.051	0.012	0.073
T cells regulatory (Tregs)	0.066	0.175	0.029	0.007	0.012	0.617	0.012	0.007	0.617	0	0.004	0.205
T cells gamma delta	0	0	N/A	0	0.003	0.34	0.003	0	0.34	0	0	N/A
NK cells resting	0.022	0.009	0.335	0.002	0.003	0.592	0.003	0.002	0.592	0.022	0.024	0.945
NK cells activated	0.006	0.006	0.978	0.017	0.006	0.074	0.006	0.017	0.074	0.002	0.012	0.172
Monocytes	0.022	0.009	0.205	0.02	0.01	0.111	0.01	0.02	0.111	0.021	0.021	0.989
Macrophages M0	0.123	0.089	0.349	0.121	0.209	0.115	0.209	0.121	0.115	0.15	0.286	0.367
Macrophages M1	0.033	0.041	0.564	0.033	0.051	0.081	0.051	0.033	0.081	0.063	0.002	0.136
Macrophages M2	0.263	0.241	0.71	0.212	0.202	0.214	0.212	0.351	0.014	0.149	0.091	0.357
Dendritic cells resting	0	0	N/A	0.008	0.002	0.359	0.002	0.008	0.359	0.004	0	0.374
Dendritic cells activated	0	0.002	0.391	0.002	0.007	0.335	0.007	0.002	0.335	0.068	0.201	0.08
Mast cells resting	0.133	0.128	0.931	0.086	0.288	0.001	0.086	0.257	0.002	0.034	0.528	0
Mast cells activated	0	0	N/A	0	0	0.343	0	0	0.343	0	0.009	0.374
Eosinophils	0.012	0.051	0.383	0.02	0.024	0.71	0.024	0.02	0.71	0	0.005	0.195
Neutrophils	0.041	0.245	0.011	0.014	0.23	0	0.025	0.153	0.001	0	0	N/A
